# Supplementary material for: Genome-wide association mapping of Sclerotinia sclerotiorum resistance in soybean using whole-genome resequencing data
Source: BMC Plant Biol. 2020 May 7;20:195. doi: 10.1186/s12870-020-02401-8 (PMC7333386; doi:10.1186/s12870-020-02401-8)
Supplement: Supplementary file 1 — Additional file 1: Table S1. Responses of 127 soybean lines to SSR, 7 days after inoculation. (*) Indicates lines used for WGS (Supplementary file “Supplementary table S1”) [file 12870_2020_2401_MOESM1_ESM.xlsx]

## Sheet: Feuil1
Supplementary Table S1. Responses of 127 soybean lines to SSR, seven days after inoculation
Lines (or genotypes)	Mean lesion length (mm)	WGS*
Karlo RR	28.6	-
PRO 275	37.6	-
S19-90	43.5	-
Toma	49.2	-
PS35 RR	49.5	-
Auriga	50.8	-
Majesta	56.9	yes
Prius RR	57.7	-
S04297.18	60.8	-
Maple Arrow	61.0	-
PR918827	64.9	-
OAC Prodigy	65.8	yes
S04280.44	65.8	-
Katrina	72.0	yes
Savanna	72.7	-
Damase	74.5	-
Madison	75.8	-
DH410	79.0	-
PSX09C12P	80.1	-
B0501	80.5	-
Maple Donovan	81.3	yes
T0114	82.0	-
AxN-1-55	82.3	-
OAC Prudence	82.8	yes
Phoenix	83.1	-
Albinos	83.3	-
OAC Champion	84.5	yes
OAC Wallace	84.6	yes
PRD 419(S9721219)	84.9	-
Toki	86.3	yes
Bakara(PR907228/PR807228)	86.7	-
Gaillard	87.4	-
Destiny	87.9	yes
Accord	88.5	-
Tundra	90.8	-
PRO2590R	92.2	-
KG-41	92.4	-
T2042	93.2	-
91M02(PR820226)	93.5	-
S04273,19	93.8	-
Cadence	97.2	-
S11-K2	97.3	-
Bounty	101.2	-
Jutra	101.3	-
Dares (CFS487)	101.5	yes
PS 46 RR	101.8	-
Kassidy	102.0	-
Venus	103.8	-
Kyoto (PR9368B07)	104.6	-
AC Orford	105.3	yes
Pluton (SEMS01-10,53)	106.0	-
Korus (PRD431)	106.7	-
PR9368B25	107.5	-
90A07	109.0	-
Delta	109.3	-
RD 714	109.8	-
Kolia (PR421213)	110.4	-
S08-80	112.3	-
S20-F8	112.7	-
90M30 (PR9333B53)	113.8	-
PR9423B31	113.8	-
Havane	114.5	-
Lynx RR	114.7	-
OAC Oxford	115.4	yes
Gentry	116.6	-
Misty (PR634197)	116.6	-
Azur (PR940942)	117.9	-
Williams 82	118.0	-
CFS0117(T0117)	118.8	-
Accent	119.5	-
AC Glengarry	119.6	-
Acora	119.8	-
Victoria	120.0	-
Dundas	120.7	yes
PR938626	121.0	-
DKB00-99	122.9	-
PRO 25-53	123.0	-
S03-W4	123.3	-
T2014	123.6	-
PR939402	126.5	-
Enterprise	126.9	-
Athos	128.2	-
PS 24	130.2	-
S12-A5	130.9	-
2601R	131.2	-
Laurent	133.7	-
Lotus	133.8	-
PS 59	134.2	-
OAC Lakeview	134.6	yes
Opal	135.0	-
Naya	135.5	-
PS 36	136.8	-
S14-P6	136.8	-
Arva	137.7	-
PS 56 RR	137.8	-
25-03R	138.0	-
Emerson	139.8	-
S04273,09	140.1	-
PR9031 LL	140.3	-
PSX09C10P	140.4	-
Oria (PRT512324)	141.5	-
Saska (PR8072A36)	143.8	-
90M60	149.8	-
Nova (PRT512313)	150.1	-
S10-B7	150.8	-
SECAN 03-14	151.3	-
PR935413	152.0	-
90B11	152.7	-
Bixi LL(PR90862LL)	152.7	-
Colby	153.7	-
Amasa (PR43526/PRD426)	153.8	-
Carina	155.0	-
S05-T6(CL980101)	155.0	-
Connor	156.1	-
S12-C2	156.3	-
25-02R	157.8	-
OAC Bayfield	159.9	yes
Mario	161.3	-
PR935401	161.3	-
SECAN 02-13	163.2	-
Casino	169.0	-
Supra	169.5	-
90B43	173.6	-
91M10(PH0310)	173.7	-
90M40	176.1	-
Nattosan	176.6	-
PS 73	192.4	-
* Lines used for WGS are indicated
